# Supplementary material for: Dietary Plant-Derived Phenolic Acids and Phenolamides as Natural Preservatives: Antibacterial, Antioxidant and Food Preservation Applications
Source: Foods. 2026 Jun 11;15(12):2100. doi: 10.3390/foods15122100 (PMC13298898; doi:10.3390/foods15122100)
Supplement: Supplementary file 1 [file foods-15-02100-s001.zip]

Archive with 1 entries (1 files):
- foods-4336680-supplementary.pdf
